# Supplementary material for: Disentangling the drivers of diversification in an imperiled group of freshwater fishes (Cyprinodontiformes: Goodeidae)
Source: BMC Evol Biol. 2018 Jul 18;18:116. doi: 10.1186/s12862-018-1220-3 (PMC6052539; doi:10.1186/s12862-018-1220-3)
Supplement: Supplementary file 1 — Table S1. Genbank accession numbers and locality information used to generated the time calibrated phylogeny. (XLSX 13 kb) [file 12862_2018_1220_MOESM1_ESM.xlsx]

## Sheet: Sheet1
Table S.1 Genbank accession numbers and locality information used to generated the time calibrated phylogeny.
Species	Locality	cytB
Allodontichthys hubbsi	El Tule River, Pihuamo	AF510836
Allodontichthys polylepis	Los Davalos River, Huachinango	AF510839
Allodontichthys tamazulae	Tamazulae River, San Pedro	AF510838
Allodontichthys zonistus	Ayuquila River, Tzentzontla	AF510840
Alloophorus robustus	Lajas River, Atotonilco	AF510813
Allotoca catarinae	Chaoultepec Spring, Rancho el Molino	AF510792
Allotoca diazi	Patzcuaro Lake, Tzintzuntzan	AF510790
Allotoca dugesii	La Maiza Spring, La Maiza	AF510802
Allotoca goslinei	Potrero Grande Stream, Ameca	AF510800
Allotoca maculata	Santa Magdalena Lagoon, Santa Magdalena	AF510797
Allotoca meeki	Opopeo Spring, Opopeo	AF510791
Allotoca regalis	Aquiles Serdan Dam, Aquiles Serdan	AF510798
Allotoca zacapuensis	Zacapu Lake, Zacapu	AF510789
Ameca splendens	El Rincon Spring, Teuchitlan	AF510818
Ateaniobius toweri	Verde River, Rio Verde	AF510779
Chapalichthys encautus	Chapala Lake, Chapala	AF510814
Chapalichthys peraticus	Captivity	AF510817
Characodon audux	Guadalupe Aguilera Spring, Guadalupe Aguilera	AF510823
Characodon lateralis	Los Berros Spring, Los Berros	AF510820
Hubbsina turneri	Zacapu Lake, Zacapu	AF510841
Girardinichthys multiradiatus	San Miguel Spring, Maravatio	AF510784
Girardinichthys viviparous	Chapultepec Lake, Mexico	AF510788
Goodea atripinnis	Achichilico River, Ichtlahuacan	AF510767
Goodea gracilis	Rio Queretaro, Sta M de los Banos	AF510768
Ilyodon furcidens	Tamazula River, Tamazula	AF510831
Ilyodon whitei	Huamito River, La Huacana	AF510832
Skiffia bilineata	Colonia Guadalupe River, Colonia Guadalupe	AF510748
Skiffia francesae	Captivity	AF510845
Skiffia lermae	La Maiza Spring, La Maiza	AF510780
Skiffia multipunctata	La Isla Farm, Zamora	AF510783
Xenoophorus captivus	Tierra Quedmada River, Santa Maria de los Banos	AF510759
Xenotaenia resolanae	Ayuquila River, El Aguacate	AF510825
Xenotoca eiseni	Tamazula River, Tamazula	AF510764
Xenotoca melansoma	San Isidro Farm, Etzatlan- San Marcos	AF510760
Xenotoca variata	Neutla Dam, Neutla	AF510803
Zoogoneticus purhepechus	Orandino Dam, Orandino	AF510756
Zoogoneticus quitzeoensis	Cuitzeo, middle Lerma, Zacaupu	KC778800
Zoogoneticus tequila	Captivity	AF510757
Crenichthys baileyi	Captivity	AF510819
Crenichthys baileyi baileyi	Ash Springs, Nevada	MH282841
Crenichthys baileyi grandis	Hiko Springs, Nevada	MH282845
Crenichthys baileyi moapae	Warm Springs, Nevada	MH282843
Crenichthys baileyi thermophiles	Moorman/Hot Springs, Nevada	MH282846
Crenichthys nevadae	North Spring Lockes Ranch, Nevada	MH282844
Empetrichthys latos	Spring Mountain Ranch State Park, Nevada	MH282842
Anabelps anableps	Genbank	EF017508
Carlhubbsia stuarti	Genbank	EF017532
Fundulas olivaceus	Genbank	KF245875
Gambusia affinis	Genbank	EF017514
Profundulus kreiseri	Genbank	JQ254935
Poecilia latipunctata	Genbank	EF017539
Xiphophorus helleri	Genbank	EF017548
Polymixia lowei	Genbank	AP002927
Polymixia nobilis	Genbank	DQ197980
Hemichromis bimaculatus	Genbank	AF015017
Tylochromis polylepis	Genbank	AF370639
Geophagus sp.	Genbank	AF370658
Geophagus brasiliensis	Genbank	AF370659
Geophagus steindachneri	Genbank	AF370660
Gymnogeophagus gymnogenys	Genbank	AF370661
